# Supplementary material for: Genetic Variation in Response to the Mediterranean–DASH Intervention for Neurodegenerative Delay (MIND): A Randomized Controlled Trial
Source: Nutrients. 2026 Feb 2;18(3):508. doi: 10.3390/nu18030508 (PMC12899571; doi:10.3390/nu18030508)
Supplement: Supplementary file 1 [file nutrients-18-00508-s001.zip]

Archive with 1 entries (1 files):
- nutrients-4081324-supplementary.pdf
